# Supplementary material for: Riboflavin Transporter Deficiency as a Cause of Progressive Encephalopathy
Source: Metabolites. 2025 Oct 24;15(11):688. doi: 10.3390/metabo15110688 (PMC12654560; doi:10.3390/metabo15110688)
Supplement: Supplementary file 1 [file metabolites-15-00688-s001.zip]

Archive with 1 entries (1 files):
- metabolites-3850387-supplementary.pdf
